# Supplementary material for: Efficacy and Safety of Remimazolam in Short Endoscopic Procedures: A Systematic Review and Meta-Analysis
Source: Medicina (Kaunas). 2025 Mar 5;61(3):453. doi: 10.3390/medicina61030453 (PMC11943698; doi:10.3390/medicina61030453)
Supplement: Supplementary file 1 [file medicina-61-00453-s001.zip]

Archive with 1 entries (1 files):
- medicina-3478323-supplementary.pdf
